# Supplementary material for: B. subtilis Sec and Srp Systems Show Dynamic Adaptations to Different Conditions of Protein Secretion
Source: Cells. 2024 Feb 22;13(5):377. doi: 10.3390/cells13050377 (PMC10930709; doi:10.3390/cells13050377)
Supplement: Supplementary file 1 [file cells-13-00377-s001.zip]

Archive with 1 entries (1 files):
- cells-2832288-supplementary.pdf
